# Supplementary material for: Low Molecular Weight Hyaluronic Acid Effect on Dental Pulp Stem Cells In Vitro
Source: Biomolecules. 2020 Dec 28;11(1):22. doi: 10.3390/biom11010022 (PMC7823925; doi:10.3390/biom11010022)
Supplement: Supplementary file 1 [file biomolecules-11-00022-s001.zip]

Archive with 5 entries (4 files):
- Supplemetary/
- Supplemetary/Figure_S1.tif
- Supplemetary/Figure_S2.tif
- Supplemetary/Figure_S3.tif
- Supplemetary/Table_S1.xlsx
