# Supplementary material for: Low Molecular Weight Hyaluronic Acid Effect on Dental Pulp Stem Cells In Vitro
Source: Biomolecules. 2020 Dec 28;11(1):22. doi: 10.3390/biom11010022 (PMC7823925; doi:10.3390/biom11010022)
Supplement: Supplementary file 1 [file biomolecules-11-00022-s001.zip › Supplemetary/Table_S1.xlsx]

## Sheet: List1
	control					E1					E2					E3
passage	line 1	line 2	line 3	line 4	line 5	line 1	line 2	line 3	line 4	line 5	line 1	line 2	line 3	line 4	line 5	line 1	line 2	line 3	line 4	line 5
0	3.31196	2.87964	4.62026	4.61294	5.29396	3.31196	2.87964	4.62026	4.61294	5.29396	3.31196	2.87964	4.62026	4.61294	5.29396	3.31196	2.87964	4.62026	4.61294	5.29396
1	3.13665	4.17603	3.96058	4.46743	5.06017	1.70366	2.30902	2.71982	1.35728	2.64058	1.68384	2.19822	2.63604	1.40746	2.72487	2.35287	2.70337	2.77895	1.50016	2.66949
2	3.82322	3.83316	4.14518	4.43755	5.04081	4.42983	3.21996	4.03681	3.64088	3.85194	4.04771	3.33757	4.17034	3.59065	4.02582	4.09277	2.83036	3.65622	3.70032	4.27874
3	4.8382	3.42018	3.93983	3.7536	4.56388	4.08447	2.80268	4.05467	3.28589	3.6704	3.97533	3.26202	3.92217	3.64294	3.94816	3.9247	3.27002	4.16105	3.59703	3.87922
4	4.8547	3.8931	4.29125	3.96633	4.15746	4.42685	2.80415	3.63056	3.38377	3.0389	4.26613	2.63108	3.88009	3.48577	2.81549	4.81104	2.09572	3.9306	3.35523	3.33121
5	2.63522	2.94806	3.97452	4.11218	3.98022	4.11811	2.9246	3.57674	3.37391	3.07679	3.9996	2.87231	3.54522	3.47658	3.22546	4.16248	2.73184	4.03289	3.90514	3.36895
6	3.91197	2.04129	2.06417	3.25801	2.82312	3.35146	2.74988	3.02383	3.07283	1.76609	3.24318	2.8529	3.14566	3.24859	2.05617	3.47081	2.6915	3.00126	3.08074	1.63924
Table S1. Population doublings during the cultivation. The table demonstrates population doublings of cell lines 1-5 in experimental passages 0-6. Cells were cultivated in the control (control) and experimental media 1-3 (E1-3).
